# Supplementary material for: Effects of red–blue light ratio on seedling growth and specialized metabolism in tissue-cultured Nauclea officinalis
Source: Front Plant Sci. 2026 Apr 22;17:1818221. doi: 10.3389/fpls.2026.1818221 (PMC13170477; doi:10.3389/fpls.2026.1818221)
Supplement: Supplementary file 1 [file Table1.xlsx]

## Sheet: Sheet1
Primer name	Forward primer5'-3'	Reverse primer3'-5'
UBQ8	TGCCAACTGATGTCCAAAGTC	CGTGCGCTGTAATGATGAAGG
LHCB5	CGCCAAGTGGTATGGTGAGT	CCGTGTGCAAGCATTAGTGT
CAB7	GCTGGCAATGTTGGCTGTTA	CAGGTGAGCGAAGAGGTTGT
PSAN	GCTGCCCTGTTTACAACTGC	GCAGACCTTGTTGGCTTTGC
HEMA1	GACAGCCGGACTTTGAGTGA	AGCGCGAATCTTCTGTTCCA
CYP	CAGCAAAGCCTCCTCTTGGA	TGCCATCCTTGGAGAAGACG
STR	AGGGCCAAATTCAGGCTTC	GGATCGGTGCTGTTCTCACA
TDC	TTCAACTGGCTTGCCTCCC	TCCTTGTAGAACACCGCCAC
SLS	TCGCCATCCTATGCTCATGC	CGAGCTTGCGGTAGATCACA
SDR	GGCCAGAAGTGTGGACAGAT	TGGACGTTTGAGTGAAGCCA
At5g45910	CAGCAGTGTATCTGACCCTGT	TTTGGCTTGCGGGTACTTCA
ELI5	CAAGGCACAGCAAGTGAAGC	ATTCCCGCTATCTGGCAAGC
ICMEL2	TTGGTTGCCTTCATTCACGC	AACCTCTGGAACAAGCCGTC
FDX3	ATTGCCGTACTCTTGCAGGG	TCGGGTAAGCAACACAAGTCA
